# Supplementary material for: Regulation of cell protrusions by small GTPases during fusion of the neural folds
Source: eLife. 2016 Apr 26;5:e13273. doi: 10.7554/eLife.13273 (PMC4846376; doi:10.7554/eLife.13273)
Supplement: Figure 3—source data 1. — DOI: http://dx.doi.org/10.7554/eLife.13273.009 [file elife-13273-fig3-data1.xlsx]

## Sheet: 16-19ss
16-19ss
Non-Cre	Pax3Cre	Pax3Cre-Rac1		Kruskal-Wallis One Way Analysis of Variance on Ranks:
0.62	0.72	0.62
0.6	0.6	0.56
0.72	0.44	0.7
0.64	0.36	0.64		Group	N	Missing	Median	0.25	0.75
0.52	0.58	0.76		Non-Cre 16-19ss	23	0	0.62	0.56	0.64
0.68	0.44	0.7		Pax3Cre 16-19ss	8	0	0.59	0.44	0.68
0.62	0.72	0.64		Pax3Cre Rac1 16-19ss	13	0	0.64	0.6	0.7
0.68	0.64	0.54
0.5		0.7		H = 2.882 with 2 degrees of freedom. (P = 0.237)
0.6		0.66
0.7		0.6		The differences in the median values among the treatment groups are not great enough to exclude the possibility that the difference is due to random sampling variability; there is not a statistically significant difference (P = 0.237)
0.7		0.6
0.64		0.64
0.52
0.52
0.56
0.52
0.62
0.62
0.6
0.62
0.56
0.62

## Sheet: 20-23ss
20-23ss
Non-Cre	Pax3Cre	Pax3Cre-Rac1		Kruskal-Wallis One Way Analysis of Variance on Ranks:
0.52	0.74	0.6
0.42	0.6	0.62
0.5	0.7	0.62
0.5	0.6	0.6		Group	N	Missing	Median	0.25	0.75
0.5	0.72	0.5		Non-Cre 20-23ss	76	0	0.5	0.42	0.54
0.54	0.56	0.52		Pax3Cre 20-23ss	37	0	0.56	0.515	0.62
0.5	0.7	0.62		Pax3Cre Rac1 20-23ss	44	0	0.6	0.52	0.64
0.6	0.68	0.7
0.5	0.54	0.64		H = 34.613 with 2 degrees of freedom. (P = <0.001)
0.54	0.48	0.68
0.4	0.48	0.54		The differences in the median values among the treatment groups are greater than would be expected by chance; there is a statistically significant difference (P = <0.001)
0.5	0.72	0.6
0.56	0.7	0.6		To isolate the group or groups that differ from the others use a multiple comparison procedure.
0.48	0.6	0.5
0.6	0.6	0.68
0.5	0.6	0.68		All Pairwise Multiple Comparison Procedures (Dunn's Method) :
0.46	0.62	0.56
0.54	0.52	0.6		Comparison	Diff of Ranks	Q	P<0.05
0.5	0.64	0.68		Pax3Cre Rac1 vs Non-Cre 20-23	44.807	5.202	Yes
0.54	0.6	0.7		Pax3Cre Rac1 vs Pax3Cre 20-23	5.27	0.52	No
0.54	0.52	0.72		Pax3Cre 20-23 vs Non-Cre 20-23	39.537	4.338	Yes
0.52	0.5	0.54
0.6	0.6	0.56
0.5	0.32	0.6		Note: The multiple comparisons on ranks do not include an adjustment for ties.
0.46	0.54	0.4
0.52	0.58	0.48
0.6	0.38	0.52
0.5	0.56	0.64
0.42	0.62	0.66
0.4	0.52	0.7
0.48	0.56	0.48
0.42	0.5	0.56
0.36	0.56	0.4
0.42	0.48	0.52
0.5	0.52	0.58
0.54	0.48	0.52
0.4	0.36	0.64
0.6		0.62
0.66		0.54
0.54		0.48
0.6		0.46
0.5		0.52
0.5		0.62
0.36		0.42
0.5
0.62
0.52
0.46
0.4
0.36
0.4
0.36
0.5
0.62
0.58
0.24
0.3
0.46
0.48
0.4
0.42
0.44
0.16
0.5
0.46
0.38
0.5
0.38
0.44
0.2
0.42
0.52
0.5
0.6
0.48
0.66

## Sheet: 24-27ss
24-27ss
Non-Cre	Pax3Cre	Pax3Cre-Rac1		Kruskal-Wallis One Way Analysis of Variance on Ranks:
0.22	0.32	0.56
0.24	0.48	0.5		Group	N	Missing	Median	0.25	0.75
0.4	0.44	0.56		Non-Cre 24-27ss	62	0	0.36	0.26	0.42
0.34	0.38	0.62		Pax3Cre 24-27ss	24	0	0.38	0.32	0.52
0.44	0.48	0.48		Pax3Cre Rac1 24-27ss	21	0	0.54	0.445	0.6
0.5	0.54	0.7
0.5	0.62	0.4		H = 25.289 with 2 degrees of freedom. (P = <0.001)
0.36	0.32	0.52
0.34	0.56	0.4		The differences in the median values among the treatment groups are greater than would be expected by chance; there is a statistically significant difference (P = <0.001)
0.54	0.6	0.78
0.28	0.54	0.54		To isolate the group or groups that differ from the others use a multiple comparison procedure.
0.36	0.64	0.38
0.36	0.4	0.3
0.44	0.34	0.6		All Pairwise Multiple Comparison Procedures (Dunn's Method) :
0.4	0.26	0.6
0.4	0.34	0.64		Comparison	Diff of Ranks	Q	P<0.05
0.46	0.24	0.36		Pax3Cre Rac1 vs Non-Cre 24-27	39.115	4.992	Yes
0.4	0.26	0.46		Pax3Cre Rac1 vs Pax3Cre 24-27	25.378	2.737	Yes
0.28	0.38	0.46		Pax3Cre 24-27 vs Non-Cre 24-27	13.737	1.841	No
0.32	0.5	0.6
0.32	0.22	0.6
0.5	0.24			Note: The multiple comparisons on ranks do not include an adjustment for ties.
0.2	0.36
0.22	0.38
0.3
0.3
0.4
0.4
0.4
0.44
0.3
0.6
0.3
0.52
0.4
0.42
0.38
0.18
0.4
0.32
0.44
0.5
0.38
0.48
0.14
0.32
0.2
0.26
0.2
0.32
0.42
0.46
0.38
0.2
0.26
0.24
0.14
0.26
0.16
0.38
0.1
0.22

## Sheet: 28-31ss
28-31ss
Non-Cre	Pax3Cre	Pax3Cre-Rac1		Kruskal-Wallis One Way Analysis of Variance on Ranks:
0.14	0.1	0.5
0.24	0.16	0.22
0.28	0.3	0.9
0.1	0	0.4		Group	N	Missing	Median	0.25	0.75
0	0	0.6		Non-Cre 28-31ss	15	0	0	0	0.09
0	0.16	0.32		Pax3Cre 28-31ss	9	0	0.16	0	0.285
0	0	0.44		Pax3Cre Rac1 28-31ss	7	0	0.44	0.34	0.575
0	0.28
0.06	0.3			H = 17.226 with 2 degrees of freedom. (P = <0.001)
0
0				The differences in the median values among the treatment groups are greater than would be expected by chance; there is a statistically significant difference (P = <0.001)
0
0				To isolate the group or groups that differ from the others use a multiple comparison procedure.
0
0
				All Pairwise Multiple Comparison Procedures (Dunn's Method) :
				Comparison	Diff of Ranks	Q	P<0.05
				Pax3Cre Rac1 vs Non-Cre 28-31	16.619	3.993	Yes
				Pax3Cre Rac1 vs Pax3Cre 28-31	11.175	2.439	Yes
				Pax3Cre 28-31 vs Non-Cre 28-31	5.444	1.42	No
				Note: The multiple comparisons on ranks do not include an adjustment for ties.
