# Supplementary material for: Regulation of cell protrusions by small GTPases during fusion of the neural folds
Source: eLife. 2016 Apr 26;5:e13273. doi: 10.7554/eLife.13273 (PMC4846376; doi:10.7554/eLife.13273)
Supplement: Figure 5—source data 1. — DOI: http://dx.doi.org/10.7554/eLife.13273.019 [file elife-13273-fig5-data1.xlsx]

## Sheet: 16-19ss
16-19ss
Non-Cre	Pax3Cre	Pax3Cre-Cdc42		Kruskal-Wallis One Way Analysis of Variance on Ranks
0.68	0.64	0.62
0.64	0.72	0.54
0.44	0.8	0.58		Group	N	Missing	Median	0.25	0.75
0.64	0.6	0.62		cont 16-19	13	0	0.68	0.56	0.685
0.56	0.6			cre 16-19	5	0	0.64	0.6	0.74
0.7				paxcdc 16-19	4	0	0.6	0.56	0.62
0.7
0.74				H = 2.652 with 2 degrees of freedom. (P = 0.266)
0.56
0.68				The differences in the median values among the treatment groups are not great enough to exclude the possibility that the difference is due to random sampling variability; there is not a statistically significant difference (P = 0.266)
0.68
0.68
0.52

## Sheet: 20-23ss
20-23ss
Non-Cre	Pax3Cre	Pax3Cre-Cdc42		Kruskal-Wallis One Way Analysis of Variance on Ranks
0.64	0.7	0.6
0.58	0.6	0.52		Group	N	Missing	Median	0.25	0.75
0.52	0.62	0.6		cont 20-23	35	0	0.52	0.46	0.6
0.54	0.6	0.52		cre 20-23	18	0	0.53	0.5	0.6
0.54	0.5	0.44		ghl3rac 2--23	13	0	0.52	0.405	0.6
0.66	0.62	0.6
0.6	0.5	0.42		H = 1.777 with 2 degrees of freedom. (P = 0.411)
0.42	0.48	0.58
0.6	0.46	0.5		The differences in the median values among the treatment groups are not great enough to exclude the possibility that the difference is due to random sampling variability; there is not a statistically significant difference (P = 0.411)
0.46	0.5	0.36
0.5	0.54	0.36
0.6	0.52	0.34
0.7	0.58	0.6
0.54	0.56
0.62	0.64
0.66	0.44
0.5	0.52
0.42	0.44
0.5
0.44
0.54
0.68
0.4
0.54
0.6
0.42
0.42
0.4
0.54
0.4
0.5
0.48
0.48
0.5
0.46

## Sheet: 24-27ss
24-27ss
Non-Cre	Pax3Cre	Pax3Cre-Cdc42		Kruskal-Wallis One Way Analysis of Variance on Ranks
0.46	0.34	0.34
0.54	0.48	0.32		Group	N	Missing	Median	0.25	0.75
0.46	0.4	0.48		cont 24-27	30	0	0.4	0.3	0.46
0.42	0.34	0.3		cre 24-27	10	0	0.4	0.34	0.48
0.4	0.48	0.34		ghl3rac 24-27	8	0	0.33	0.31	0.36
0.52	0.5	0.38
0.58	0.32	0.32		H = 1.850 with 2 degrees of freedom. (P = 0.396)
0.3	0.4	0.28
0.46	0.42			The differences in the median values among the treatment groups are not great enough to exclude the possibility that the difference is due to random sampling variability; there is not a statistically significant difference (P = 0.396)
0.5	0.3
0.28
0.4
0.2
0.42
0.3
0.4
0.5
0.3
0.22
0.4
0.38
0.12
0.3
0.42
0.3
0.4
0.16
0.2
0.3
0.3
