# Supplementary material for: Regulation of cell protrusions by small GTPases during fusion of the neural folds
Source: eLife. 2016 Apr 26;5:e13273. doi: 10.7554/eLife.13273 (PMC4846376; doi:10.7554/eLife.13273)
Supplement: Figure 6—source data 1. — DOI: http://dx.doi.org/10.7554/eLife.13273.022 [file elife-13273-fig6-data1.xlsx]

## Sheet: 16-19ss
16-19ss
Non-Cre	Grhl3Cre	Grhl3Cre-Rac1		Kruskal-Wallis One Way Analysis of Variance on Ranks:
0.62	0.68	0.82
0.64	0.64	0.76
0.76	0.54	0.72		Group	N	Missing	Median	0.25	0.75
0.6	0.6	0.6		cont 16-19	30	0	0.61	0.58	0.64
0.66	0.64	0.6		ghl3cre 16-19	11	0	0.64	0.605	0.725
0.66	0.62	0.62		ghl3rac 16-19	6	0	0.67	0.6	0.76
0.64	0.6
0.52	0.74			H = 5.104 with 2 degrees of freedom. (P = 0.078)
0.6	0.66
0.74	0.8			The differences in the median values among the treatment groups are not great enough to exclude the possibility that the difference is due to random sampling variability; there is not a statistically significant difference (P = 0.078)
0.52	0.86
0.62
0.56
0.6
0.56
0.58
0.5
0.6
0.62
0.62
0.56
0.6
0.64
0.58
0.64
0.66
0.7
0.5
0.6
0.66

## Sheet: 20-23ss
20-23ss
Non-Cre	Grhl3Cre	Grhl3Cre-Rac1		Kruskal-Wallis One Way Analysis of Variance on Ranks
0.5	0.4	0.9
0.4	0.6	0.76
0.5	0.62	0.62
0.42	0.5	0.68		Group	N	Missing	Median	0.25	0.75
0.64	0.54	1.1		cont 20-13	53	0	0.5	0.435	0.565
0.54	0.56	0.62		ghl3cre 20-23	30	0	0.56	0.5	0.6
0.6	0.5	0.84		ghl3rac 20-23	22	0	0.78	0.68	0.98
0.6	0.44	0.84
0.6	0.6	0.72		H = 47.393 with 2 degrees of freedom. (P = <0.001)
0.56	0.76	0.62
0.6	0.62	1.02		The differences in the median values among the treatment groups are greater than would be expected by chance; there is a statistically significant difference (P = <0.001)
0.52	0.56	1
0.58	0.62	0.7		To isolate the group or groups that differ from the others use a multiple comparison procedure.
0.56	0.52	0.74
0.66	0.6	0.68
0.42	0.6	0.98		All Pairwise Multiple Comparison Procedures (Dunn's Method) :
0.62	0.44	0.7
0.64	0.5	0.88		Comparison	Diff of Ranks	Q	P<0.05
0.62	0.66	1.14		ghl3rac 20-23 vs cont 20-13	53.038	6.867	Yes
0.3	0.58	0.56		ghl3rac 20-23 vs ghl3cre 20-23	39.3	4.597	Yes
0.24	0.38	1		ghl3cre 20-23 vs cont 20-13	13.738	1.974	No
0.48	0.52	0.8
0.5	0.56
0.56	0.48			Note: The multiple comparisons on ranks do not include an adjustment for ties.
0.48	0.44
0.52	0.7
0.5	0.58
0.48	0.68
0.4	0.6
0.56	0.56
0.58
0.52
0.54
0.4
0.44
0.4
0.42
0.52
0.52
0.68
0.5
0.46
0.5
0.52
0.54
0.42
0.4
0.36
0.64
0.44
0.44
0.46
0.42

## Sheet: 24-27ss
24-27ss
Non-Cre	Grhl3Cre	Grhl3Cre-Rac1		Kruskal-Wallis One Way Analysis of Variance on Ranks
0.38	0.18	1.02
0.4	0.62	1.1
0.32	0.44	0.8
0.3	0.44	0.62		Group	N	Missing	Median	0.25	0.75
0.3	0.32	1.1		cont 24-27	31	0	0.4	0.305	0.475
0.4	0.52	1		ghl3cre 24-27	20	0	0.44	0.31	0.53
0.4	0.72	0.72		ghl3rac 24-27	10	0	0.9	0.72	1.1
0.32	0.56	0.44
0.48	0.5	0.78		H = 21.533 with 2 degrees of freedom. (P = <0.001)
0.3	0.54	1.3
0.42	0.32			The differences in the median values among the treatment groups are greater than would be expected by chance; there is a statistically significant difference (P = <0.001)
0.5	0.52
0.3	0.5			To isolate the group or groups that differ from the others use a multiple comparison procedure.
0.4	0.3
0.4	0.4
0.4	0.6			All Pairwise Multiple Comparison Procedures (Dunn's Method) :
0.3	0.36
0.3	0.28			Comparison	Diff of Ranks	Q	P<0.05
0.46	0.18			ghl3rac 24-27 vs cont 24-27	29.64	4.591	Yes
0.38	0.18			ghl3rac 24-27 vs ghl3cre 24-27	25.275	3.676	Yes
0.52				ghl3cre 24-27 vs cont 24-27	4.365	0.857	No
0.5
0.58
0.48				Note: The multiple comparisons on ranks do not include an adjustment for ties.
0.54
0.52
0.24
0.26
0.44
0.32
0.32
