# Supplementary material for: Regulation of cell protrusions by small GTPases during fusion of the neural folds
Source: eLife. 2016 Apr 26;5:e13273. doi: 10.7554/eLife.13273 (PMC4846376; doi:10.7554/eLife.13273)
Supplement: Figure 6—source data 2. — DOI: http://dx.doi.org/10.7554/eLife.13273.023 [file elife-13273-fig6-data2.xlsx]

## Sheet: Filopodia number
Control	Grhl3Cre-Rac1
31	111		Mann-Whitney Rank Sum Test
49	9
14	24		Group	N	Missing	Median	0.25	0.75
6	27		Control	14	0	17	14	28
28	41		Grhl3Cre-Rac1	15	0	33	24.75	69
17	100
16	33		Mann-Whitney U Statistic= 173.000
17	32
32	36		T = 142.000 n(small)= 14 n(big)= 15 (P = 0.003)
21	42
20	78		The difference in the median values between the two groups is greater than would be expected by chance; there is a statistically significant difference (P = 0.003)
14	20
12	33
11	79
	23

## Sheet: Filopodia length
Control	Grhl3Cre-Rac1		Mann-Whitney Rank Sum Test
3.907	1.077
1.906	1.18
6.187	2.259		Group	N	Missing	Median	0.25	0.75
2	1.72		control	321	0	3.676	2.653	5.116
1.674	1.349		grhl3rac	691	0	4.281	2.977	6.035
2.748	2.742
6.143	1.535		Mann-Whitney U Statistic= 129760.500
3.21	3.303
1.396	1.209		T = 143731.500 n(small)= 321 n(big)= 691 (P = <0.001)
1.628	1.023
1.767	1.066		The difference in the median values between the two groups is greater than would be expected by chance; there is a statistically significant difference (P = <0.001)
2.187	1.07
1.999	1.07
3.441	1.117
4.93	1.117
3.673	1.163
5.163	1.208
3.814	1.209
1.488	1.255
5.301	1.256
4.187	1.303
1.351	1.348
1.628	1.355
4.371	1.395
1.395	1.442
1.535	1.488
2.884	1.536
2.605	1.581
2.652	1.582
3.302	1.628
2.836	1.628
1.674	1.674
1.955	1.675
2.047	1.721
3.816	1.722
1.49	1.86
1.627	1.86
1.955	1.863
2.326	1.908
2.465	1.951
2.653	2.139
2.975	2.139
3.023	2.142
3.441	2.185
3.442	2.325
4	2.326
4.466	2.326
5.21	2.465
1.348	2.466
1.069	2.558
1.396	2.651
2.418	2.698
8.93	2.836
2.234	2.838
3.721	2.883
3.629	2.887
6.142	2.93
2.651	2.931
5.02	3.068
2.975	3.397
5.301	3.628
2.371	3.629
2.001	3.721
1.676	3.721
8.93	3.724
5.025	3.769
6.187	3.907
4.046	4
6.788	4.095
4.561	4.187
3.767	4.419
1.908	4.464
7.301	4.511
3.396	4.604
7.908	5.258
9.626	5.302
9.02	5.768
3.767	6.282
3.348	6.327
1.766	7.394
2.792	7.395
1.72	7.49
3.813	7.676
3.163	7.769
1.907	9.115
4.187	10.463
3.397	11.864
1.722	2.836
2.186	3.443
1.626	4.929
5.397	2.328
4.652	5.302
3.209	4.837
3.626	2.139
2.743	1.488
3.348	4.047
3.907	2.603
5.258	2.047
1.768	6.697
1.631	4.372
4.093	4.094
2.466	2.884
3.351	4.14
7.673	1.487
2.975	1.629
1.209	2.931
4.373	2.048
2.744	10.698
3.534	6.139
2.046	6.885
4.046	4.695
3.721	4.743
6.229	3.58
4.978	7.628
4.28	8.278
5.069	4.56
4.697	8.93
3.207	3.303
4.047	3.257
2.604	4.978
1.397	3.955
3.117	3.767
2.746	4.933
7.024	3.257
3.163	6.093
3.442	6.049
2.698	1.859
3.025	3.908
6.233	7.49
4.696	2.558
2.788	8.885
2.419	1.769
4.375	2.047
4.188	2.792
6.466	2.838
1.816	2.881
2.371	2.976
3.535	2.977
5.209	3.024
5.814	3.069
3.582	3.071
4.838	3.115
4.139	3.211
4.93	3.302
6.605	3.303
9.306	3.396
3.256	3.442
7.209	3.673
5.301	3.673
7.864	3.72
3.954	3.906
6.374	3.954
4.323	3.956
3.255	4.046
1.908	4.048
1.908	4.187
2.324	4.231
2.419	4.279
2.511	4.372
2.744	4.418
2.838	4.421
3.024	4.465
3.068	4.465
3.07	4.467
3.164	4.654
3.303	4.696
3.348	4.745
3.627	4.837
3.675	4.839
3.676	4.885
3.722	4.977
3.723	4.977
3.864	5.021
4.142	5.116
4.465	5.117
4.465	5.117
4.558	5.21
4.653	5.257
4.745	5.35
4.792	5.35
4.886	5.445
5.119	5.533
5.162	5.767
5.394	5.768
5.444	5.815
5.489	5.86
5.489	5.91
5.677	6.001
5.721	6.003
5.769	6.188
5.813	6.236
5.816	6.559
5.954	6.606
6	6.696
6.046	6.697
6.095	6.698
6.326	6.698
6.746	6.746
6.929	6.835
6.981	7.022
7.022	7.074
7.351	7.113
13.304	7.213
9.35	7.251
3.256	7.305
4.327	7.442
7.625	7.444
2.742	7.536
2.743	7.537
8.137	7.674
1.907	7.767
5.023	7.862
3.537	8.043
10.145	8.048
5.629	8.229
4.465	8.327
4.047	8.651
5.166	8.701
6.651	8.745
3.814	8.791
3.579	9.261
9.347	9.396
3.676	9.445
4.651	9.582
5.115	9.675
2.466	9.72
4.747	9.859
2.745	9.863
3.07	9.956
6.697	10.19
4.651	10.232
2.42	10.418
4.606	11.532
3.302	11.912
2.652	12.09
3.165	12.28
4.557	12.325
9.117	13.119
4.745	13.163
2.001	13.997
1.023	15.495
1.767	16.513
2.465	6.652
5.676	1.86
6.185	7.395
2.699	2.559
3.908	2.138
2.418	3.208
4.141	5.071
3.816	2.929
1.767	3.349
4.326	5.164
9.535	4.931
3.629	2.65
4.327	4.699
2.839	7.164
3.951	3.723
5.395	4.142
1.395	7.444
2.696	5.256
1.442	5.489
3.209	4.28
1.441	3.77
1.537	4.279
2.511	4.558
2.279	3.536
2.558	3.209
3.442	3.953
4.697	3.677
5.163	1.953
3.906	2.558
4.28	2.745
3.768	3.116
6.977	3.119
5.953	3.535
4.093	3.721
5.256	3.814
2.232	4.185
2.465	4.278
4.001	4.417
3.443	4.419
3.442	4.421
2.883	4.606
5.677	4.699
3.723	4.837
5.581	4.885
3.302	5.025
3.209	5.07
5.818	5.303
4.606	5.442
1.348	5.676
2.976	5.954
3.069	6.048
1.627	6.279
5.117	6.511
3.349	6.562
4.372	6.698
2.698	6.743
2.697	7.117
1.255	7.207
2.465	7.488
4.652	8.003
4.651	8.144
3.673	8.231
5.444	8.373
1.163	8.696
3.582	9.68
5.209	10.421
3.44	11.261
5.998	14.879
5.167	1.862
4.791	2.141
5.582	2.28
6.465	3.349
4.747	3.859
3.07	3.955
2.093	4.047
3.489	4.093
2.744	4.279
4.465	4.281
2.325	4.323
	4.373
	4.51
	4.559
	4.605
	4.655
	4.792
	4.884
	4.977
	5.024
	5.301
	5.396
	5.488
	5.77
	6.047
	6.326
	6.512
	6.928
	7.166
	7.258
	7.348
	7.72
	7.723
	7.813
	7.951
	8.465
	4.002
	5.441
	2.932
	3.582
	7.534
	3.674
	6.094
	5.024
	2.186
	3.069
	4.605
	3.394
	2.652
	3.583
	3.769
	3.859
	2.976
	2.65
	3.349
	6.556
	6.045
	1.395
	3.257
	1.443
	1.489
	1.535
	1.581
	1.583
	1.721
	1.767
	1.815
	1.86
	1.861
	1.907
	1.907
	2
	2.047
	2.047
	2.138
	2.14
	2.187
	2.232
	2.233
	2.278
	2.327
	2.373
	2.418
	2.511
	2.512
	2.558
	2.558
	2.559
	2.56
	2.606
	2.65
	2.696
	2.699
	2.699
	2.791
	2.791
	2.838
	2.882
	3.117
	3.117
	3.209
	3.21
	3.257
	3.396
	3.487
	3.536
	3.583
	3.768
	3.862
	4
	4.046
	4.048
	4.279
	4.281
	4.325
	4.325
	4.326
	4.655
	4.697
	4.744
	4.744
	4.746
	4.791
	4.792
	4.836
	5.117
	5.117
	5.165
	5.206
	5.209
	5.395
	5.489
	5.537
	5.861
	6.002
	6.465
	7.162
	7.398
	6.698
	5.069
	3.117
	4.189
	3.256
	5.258
	6.418
	4.558
	3.208
	3.159
	4.325
	6.514
	5.583
	5.351
	1.209
	1.162
	3.582
	2.463
	3.534
	3.907
	5.304
	2.932
	3.538
	2.792
	5.072
	4.978
	4.187
	3.161
	6.696
	8.467
	4.234
	6.509
	1.674
	2.278
	2.417
	2.418
	2.466
	2.467
	2.605
	2.606
	2.699
	2.791
	2.837
	2.883
	2.977
	3.025
	3.069
	3.115
	3.119
	3.259
	3.349
	3.395
	3.441
	3.487
	3.488
	3.491
	3.583
	3.627
	3.63
	3.674
	3.72
	3.815
	3.815
	3.906
	4
	4.093
	4.14
	4.185
	4.233
	4.418
	4.421
	4.466
	4.604
	4.745
	4.792
	4.838
	4.884
	4.929
	4.93
	4.978
	5.207
	5.21
	5.211
	5.302
	5.397
	5.488
	5.532
	5.536
	5.581
	5.627
	5.674
	5.814
	5.817
	5.957
	6.091
	6.419
	6.56
	6.603
	6.604
	6.606
	6.699
	6.884
	7.072
	7.163
	7.347
	7.35
	7.396
	7.442
	7.443
	7.674
	7.909
	8.046
	8.142
	8.28
	8.329
	8.93
	8.934
	8.979
	9.257
	9.491
	9.582
	9.679
	9.908
	9.956
	10.371
	11.074
	11.536
	11.77
	11.863
	12.415
	12.742
	13.769
	5.395
	4.001
	3.676
	4.373
	4.603
	7.442
	2.93
	2.931
	3.164
	5.536
	2.838
	4.233
	3.86
	4.419
	2.977
	3.209
	3.815
	3.767
	3.349
	7.116
	8.748
	8.698
	5.069
	3.349
	4.095
	4.837
	3.955
	2.697
	3.164
	4.838
	7.211
	3.767
	4.326
	5.768
	4.279
	3.953
	3.209
	3.07
	2.745
	3.351
	2.605
	3.348
	2.746
	3.396
	2.465
	2.373
	1.442
	7.44
	2.606
	4.884
	2.419
	1.675
	2.743
	3.444
	5.814
	5.256
	2.651
	4.884
	3.535
	3.674
	4.324
	3.116
	3.536
	3.116
	1.535
	3.023
	4.79
	6.42
	4.465
	7.211
	6.094
	6.279
	2.884
	2.558
	5.769
	4.232
	3.162
	5.208
	7.816
	4.652
	4.745
	2.653
	6.885
	5.117
	5.023
	5.256
	4.51
	4.28
	5.256
	5.069
	2.836
	3.35
	3.164
	4.281
	3.071
	2.233
	3.117
	3.257
	3.907
	5.58
	3.675
	2.883
	4.512
	3.35
	2.84
	3.255
	4.42
	4.512
	6.28
	6.091
	3.863
